# Supplementary material for: The Relationship of Maternal Gestational Mass Spectrometry-Derived Metabolites with Offspring Congenital Heart Disease: Results from Multivariable and Mendelian Randomization Analyses
Source: J Cardiovasc Dev Dis. 2022 Jul 27;9(8):237. doi: 10.3390/jcdd9080237 (PMC9410051; doi:10.3390/jcdd9080237)
Supplement: Supplementary file 1 [file jcdd-09-00237-s001.zip]

Archive with 2 entries (2 files):
- jcdd-1745673-Supplementary File S1.pdf
- jcdd-1745673-Supplementary File S2.xlsx
